# Supplementary material for: Heterogeneous off-target impact of ion-channel deletion on intrinsic properties of hippocampal model neurons that self-regulate calcium
Source: Front Cell Neurosci. Author manuscript; Available in PMC 2023 Nov 4. (PMC10613471; doi:10.3389/fncel.2023.1241450)
Supplement: Supplementary Material [file EMS190319-supplement-Supplementary_Material.zip]

Archive with 2 entries (2 files):
- Data Sheet 1.docx
- Data Sheet 2.zip
